# Supplementary material for: Headspace Volatile Organic Compound (VOC) Profiling of Infected and Non-Infected Wound Swabs—A Pilot Study
Source: Biomolecules. 2026 Apr 24;16(5):634. doi: 10.3390/biom16050634 (PMC13204046; doi:10.3390/biom16050634)
Supplement: Supplementary file 1 [file biomolecules-16-00634-s001.zip]

Archive with 1 entries (1 files):
- biomolecules-4266499-supplementary.pdf
